# Supplementary material for: A Lung Organotypic Coculture Reveals a Role for TFEB-Lysosomal Axis in the Survival of Disseminated Dormant Cancer Cells
Source: Cancers (Basel). 2021 Feb 28;13(5):1007. doi: 10.3390/cancers13051007 (PMC7957585; doi:10.3390/cancers13051007)
Supplement: Supplementary file 1 [file cancers-13-01007-s001.zip]

Archive with 2 entries (1 files):
- cancers-1121698-suppl-final/
- cancers-1121698-suppl-final/Copy of Supplementary Tables.xlsx
