# Supplementary material for: A Lung Organotypic Coculture Reveals a Role for TFEB-Lysosomal Axis in the Survival of Disseminated Dormant Cancer Cells
Source: Cancers (Basel). 2021 Feb 28;13(5):1007. doi: 10.3390/cancers13051007 (PMC7957585; doi:10.3390/cancers13051007)
Supplement: Supplementary file 1 [file cancers-13-01007-s001.zip › cancers-1121698-suppl-final/Copy of Supplementary Tables.xlsx]

## Sheet: Signatures
Table S1
Genesets added for GSEA
Pathway	Reference
BETA CATENIN	10.15252/embj.201490379	AXIN2	CYP24A1	ZNF703	FOXQ1	BAMBI	SBSPON	RPL27A	RPS11	RPS19	KRTAP2-3	RUNX2
E2F3	10.15252/embj.201490379	ABCB10	ABCG2	EPHX4	ADCY3	NCKIPSD	AK4	AKR1B1	AKT1	ALDH5A1	ANKH	AP1S2	SHROOM1	B4GALT6	BAI2	BCL2L11	BCOR	BRI3BP	C20orf112	C6orf136	FAXC	FAM46A	CAMK2N1	CAMKK2	CCND3	CCNE1	CCNE2	CD83	CDK19	CDKN1C	CDKN2A	CDKN2C	CEBPA	CHST1	CHST2	CHST7	KDM2B	CIZ1	CCP110	CRY1	CSPG5	FAM57A	USPL1	NSG1	DCK	DCLRE1B	DDAH1	WIPI2	SYNM
ERBB2	10.15252/embj.201490379	LGALS1	CRIP1	S100P	CPS1	SPAG1	VIM	NDRG1	CDH3	S100A4	PRDX2	PFKFB3	SLC1A6	EDN2	SQLE	NNMT	HSPB1	AGR2	BNIP3	P4HA2	STMN3	RPL17	KIFC3	DNAJB6	PFN2	EMP1	TGM1	ALDOC	NPTX2	EMP3	ZFP36L2
HIF	10.15252/embj.201490379	VEGFA	PDK1	PDPK1	BNIP3	NDRG1	HK2	BHLHE40	DDIT4	INSIG1	PGK1	PFKP	SAP30	SLC2A3	SLC2A1	ALDOC	GLRX	ENO2	CENPF	MAFF	ADM	BIRC2	WSB1
Induced by YAP (Zhao et al.)	10.15252/embj.201490379	STXBP6	SV2B	ALPP	DIAPH3	SCARA3	SPARCL1	BDNF	DMC1	KRT34	TM4SF20	STXBP6	ZNF533	ITGB2	OLR1	ATRNL1	hCG_2032978	KBTBD10	ARHGAP29	FBLN5	ITGB2	THBS1	RNF165	SMARCA1	CLIC5	SIDT1	PRSS7	STXBP6	FLJ10154	LRRC8C	ANKRD1	PCTK3	CBLB	KIF23	CTGF	KCNT2	TOX2	ADAMTS1	THBS1	FANCB	CENPM	ADAMTS1	THBS1	MIER3	C14orf145	PLCB4	TUBE1	LOC57400	TGM2
MUT_P53	10.15252/embj.201490379	MMP1	IL24	SERPINB2	KISS1	TNFSF18	C5orf46	MCM10	LCP1	RRM2	CCNE2	DEPDC1	GDF15	PTGS2	RNF168	MND1	OIP5	CENPA	BUB1	SPC25	CDC25A	GABRB1	KIF20A	AURKB	FAM54A	DTL	KIF2C	TTK	NCAPH	RAD51AP1	TRIP13	MLF1IP	CPA3	CDC25C	CCNA2	VSIG1	ASF1B	NDC80	EXO1	NEGR1	MKI67	KIF23	NCAPG	TPX2	TMPO	SHCBP1	BUB1B	CDCA5	FAM83D
MYC_a	10.15252/embj.201490379	ALDH1B1	ALG3	ANAPC1	GPATCH4	ATIC	MRTO4	C20orf27	CDK4	PTRH2	CIRH1A	DDX10	RABEPK	RCL1	RPP40	SNHG1	RRP9	EXOSC5	UTP14A	SFXN4	SLC12A8	SLC19A1	SLC29A2	SLC6A8	SORD	SRM	SCFD2	SUPV3L1	TAF4B	TCOF1	UBIAD1	TFB2M	WDR12	DCAF4	XPO5	HSPA6	KCNQ5	NCR3LG1	FAM86B1	FLJ10661	BOP1	DKC1	SNHG16	LOC646762	CCDC137
MYC_b	10.15252/embj.201490379	AAAS	AASDHPPT	ABCB8	ABCE1	ADH5	ADPGK	ADSL	AGPAT5	AHI1	ALAD	AMD1	AMH	ANAPC10	ANKRD10	ANP32B	ARFRP1	ARMC8	MANF	ATAD2	ATAD3A	ATF4	ATF7	ATIC	ATP5C1	ATP5E	ATP5G2	ATP6V1F	ATPIF1	AURKB	BCLAF1	BIRC2	BLM	BRD8	BRE	BRIX1	CACYBP	CANX	CBX3	CBX5	CCND1	CCNI	CCT3	CCT4	CCT7	CCT8	CDK4	CDT1	CETN3
NCID	10.15252/embj.201490379	CDKN1C	CCNA1	ADH1B	PDE4B	HES2	RIPK4	KRT17	NRP1	NOTCH1	COL1A1	KRT16	ZNF750	NCOA7	SIX2	S100A4	CTSC	WFDC12	MAPK4	SOX9	GPR126	KLHL29	FZD4	SLC46A3	GALNTL2	VGLL3	SELENBP1	PRR16	CDH16	GADD45A	CLIP1	PLK2	DARC	GSN	MT1X	WFDC5	FARP1	SNAI2	FABP5	IGFBP3	EDN1	C1orf74	ERC2	YPEL2	UTRN	HIPK2	IL1RL1	GAS1	PDP1
NFkB	10.15252/embj.201490379	GUCA1A	PIP4K2B	JUNB	MYH11	CUX1	STK17A	LPP	IL8	CAPN6	TAF1C	PDCD2	PPP1R3C	STK11	APOA1	CXCL1	REST	HSD17B2	IL10RA	IL6	KMO	APC2	HS3ST1	PYGM	REPS2	TTLL1	PTPRD	AKAP7	HBE1	EPHA1	ZC3H7B	BLK	EPPIN	GNAL	DUSP8	RARRES1	MAPT	MAGEC1	USP9Y	CTF1	GLYAT	PTH	MEP1B	CYP4A11	GUCA2B	CDKN2B	CYP1A2	EMR2	PAX3
NOTCH	10.15252/embj.201490379	AMPH	S100A8	PPARG	C8orf46	SNCAIP	ARHGEF37	MARCKSL1	LYPD3	ZCCHC24	DNAH2	MYCL1	SPINK6	CDKN1C	KCNE4	ERAP1	QPRT	TEAD2	LHFP	PNLIP	MGAT4C	TM4SF1	KDR	KLHL15	MTHFD2	CASP10	CCNA1	TGM2	TSPAN18	DLG1	CCL20	RGS2	ADH1B	FN1	PDE4B	HES2	USP11	INSR	KLK14	PLEKHG1	STARD5	BOC	LOC100131138	PEAK1	POMP	SLCO2A1	LOC728431	ARHGEF7	ADAMTS9
RAS	10.15252/embj.201490379	ADAM8	ADRB2	AKAP12	ANGPTL4	ARG2	ARNTL2	ATP2B1	B3GNT5	B4GALT1	ACOT7	MALL	BMP2	LINC00341	AHNAK2	FERMT1	C6orf141	TRIB1	CALM2	CALU	CCL20	CCNA1	CDCP1	CHST11	CLCF1	KLF6	CSNK1D	CSNK1E	TNS4	CXCL1	CXCL2	CXCL3	CXCL5	CYP27B1	CYP2R1	CD55	FOSL1	DLST	HBEGF	DUSP1	DUSP4	DUSP5	DUSP6	LPAR2	EFNB1	EGR1	EHD1	ELK3	EPHA2
Repressed by YAP (Zhao et al.)	10.15252/embj.201490379	ADH1B	S100A7	NID1	CD86	SYCP2	HPGD	TBX18	BBOX1	GABPB2	MSX2	CTSS	CXCL14	SOBP	CECR9	GPNMB	EPO	SPRR3	SPRR3	MATN1	EHF	TSHZ2	NR0B1	LOC286189	SMEK2	TTTY2	CALB1	TNFSF10	MAP7D2	STOX2	OXCT1	RABGAP1L	C15orf48	EHF	MAGEB6	C14orf64	TEF	ANKRD30B	CCL28	C14orf121	LOC728904	LOC338328	HPGD	SLC6A13	LOC728543	TYSND1	SLC26A7	C20orf19	SERPINB13
SHARP1	10.15252/embj.201490379	SLCO4A1	ITGB2	GPR56	SH2D3A	NOX5	LYZ	CHN2	S100A3	F2RL1	COBL	ME1	TGFA	AGTPBP1	IMPA2	DSC2	IGF2BP3	EPS8L2	LPIN1	GBE1	IFIT3	HSF2	RAPGEF5	PLCE1	WWTR1	SREBF1	FSCN1	SLC5A3
SRC	10.15252/embj.201490379	ABCC10	ACLY	CA12	ARIH1	ASH1L	FERMT1	CASP1	VPS13B	COL8A2	CSTF3	ASAP2	DHRS1	DMTF1	DCBLD2	EHMT1	EXTL2	FANCL	YTHDC2	GAS2L1	FRMD4B	HSPH1	TMCC1	KDM4B	HEG1	LIPG	LNPEP	INO80C	LSS	MARK3	MMAB	SLC5A3	PPP1R15A	PRICKLE1	PROM2	PTHLH	RAG1	RPL27A	RPLP2	RPS11	RPS19	RRM2	SACS	SECISBP2	SERPINB2	SLC12A2	SORL1	SRC	SSFA2
STAMINAL	10.15252/embj.201490379	RACGAP1	CDK1	H2AFZ	TXN	PPP1R14B	COX4I1	MARS	RALA	MMP1	CENPW	SOD2	GMNN	HSP90AA1	CSTB	PFDN2	USMG5	UQCRB	MRPL36	CCT3	DPH3	NUDT5	C8orf59	TFRC	TUBB	MGAT4B	SHFM1	GPR56	TMEM189	KARS	APRT	TRMT6	SF3B5	MORC2	C11orf83	SHMT2	LRP8	IFI30	ATP5J2	NDUFS6	POP7	LSM5	UBE2L3	PDXK	ANP32B	NDUFA11	TMSB10	CTSC	RALY
STAT3	10.15252/embj.201490379	BCL6	CAPN2	EGR1	EXT1	RNASEH2A	KLF4	MCL1	NPC1	NFIL3	PAK2	PTP4A1	VEGFA
STEM TUMORIGENIC	10.15252/embj.201490379	PREPL	AMMECR1	NOL8	DPF2	VOPP1	PLP2	MAPK14	HS2ST1	KDELR3	PDE8A	INTS2	BCDIN3D	IRF9	AGPS	UHRF1BP1	GNPDA1	DESI2	GORAB	STK39	SCNM1	CNIH4	INTS8	THUMPD3	FSD1L	AIMP2	NUP37	NUDT5	ALG2	CSTF1	NSF	ATXN3	DCUN1D4	CEP350	ETAA1	KLHL20	ACOT13	CASP8	NUCKS1	DCAF7	AIDA	DBR1	RAD23B	CNOT4	STAM	PAK2	EIF4E2	ARPC5	CSNK2A1
TCF4	10.15252/embj.201490379	EPHB3	SLC12A2	CD44	GPX2	MYB	ETS2	BMP4	SLC7A5	CD14	EPHB2	POLE3	ORC1	MCM6	RAD51	FEN1	ID3	CLDN1	GTF3A	GEMIN4	TSPAN4	FYN	SYNCRIP	ENC1	PSMG1	XRCC3	MCM3	TRAP1	UNG	MCM5	TEAD4	TCOF1	MYC	CDC6	TACC3	CNTNAP2	GNAL	BIRC5	MCM4	TSFM	RBBP4	PCNA	CDKN3	UTP20	RNF138	CHPT1	KPNA3
TGFBETA_c	10.15252/embj.201490379	ABTB2	ACSBG1	ALOX5AP	AMIGO2	ANGPTL4	ANK1	ARFGAP1	BET1L	BHLHE40	BHMT	BMPR2	C18orf25	FAM162A	C3orf52	PXDC1	CCDC93	CD1E	CDKN1A	CENPF	COL1A1	COL4A1	COL4A2	COL8A2	CTGF	CUBN	EDN1	ELK3	ETS2	FHL3	FILIP1L	ARHGEF40	FNDC3B	FSTL3	FZR1	GADD45B	GRB10	HLX	HMOX1	HRH1	IL11	JAG1	KDM6B	JUN	JUNB	LARP6	LBH	LEMD3	LMCD1
TGFBETA_a	10.15252/embj.201490379	ABCA1	ABL1	ACOX3	ACTC1	ADAM19	ADAMTS6	AKAP12	AMIGO2	ANGPTL4	ASPHD2	CSRNP1	BHLHE40	BLOC1S2	BPGM	CALCR	CARD10	C15orf57	CCDC99	CCRN4L	CD3EAP	CDH1	CDH19	CDK5R1	CHST11	CHST3	COL1A1	COL27A1	COL4A1	SRRD	CTGF	CYP24A1	CYP26B1	DDB2	DIP2B	DNAJB2	EDN1	EGR4	EHD1	EPHA4	EPHB2	ETS1	ETS2	F3	FGD4	FGF5	FRMD8	FN1	FRMD5
TGFBETA_b	10.15252/embj.201490379	ADAM19	ANGPTL4	CALCR	CCDC99	CD3EAP	CDH19	CDK5R1	CHST11	CHST3	COL4A1	CYP24A1	CYP26B1	DDB2	DNAJB2	EGR4	EHD1	EPHB2	ETS2	GADD45B	GPR17	GPR87	HBEGF	HSF2BP	IL11	KLF7	LIMS1	MCL1	MFHAS1	MYO10	NGF	PDGFB	PDLIM4	PLAU	PLXNA2	PPP1R13L	RUSC2	SERPINE1	SGK1	SLC7A1	SLC7A5	SLC7A6	SMOX	SPEN	SPHK1	TGFBI	TMC7	TUBA4A	UCK2
WNT	10.15252/embj.201490379	FZD9	WISP2	HOXB5	GNAQ	NFATC3	CCND3	MYCL1	ACVRL1	DVL2	NFATC1	CD24	EN1
WT-P53	10.15252/embj.201490379	CYBRD1	ANKRD30A	KCND3	CHAD	NPY1R	AGR2	DACH1	DNALI1	STC2	SCGB3A1	TFF3	LRP2	TFF1	KCNK15	PSAT1	CA12	TFAP2B	CDC20	KIF14	SCUBE2	GPR19	CALML5	GAMT	MCM5	ABAT	SLC7A2	RAD54L	CDCA7	PITX1
YAP (Dupont et al.)	10.15252/embj.201490379	AMOTL2	ANKRD1	ANLN	ARHGAP29	AXL	BICC1	BIRC5	CCRN4L	CDC20	CDK6	CDKN2C	CENPF	COL4A3	CRIM1	CTGF	CYR61	DAB2	DDAH1	ASAP1	DUSP1	DUT	ECT2	EMP2	ETV5	FGF2	FLNA	FSCN1	FSTL1	GADD45B	GAS2L3	GAS6	GGH	GKAP1	GLIS2	GLS	HEXB	HMMR	AGFG2	ITGB2	ITGB5	LHFP	MACF1	MARCKS	MDFIC	MSRB3	MYO1C	NDRG1	PDLIM2
YAP_TAZ (Zhang et al.)	10.15252/embj.201490379	KRT34	STXBP6	NAV3	DIAPH3	INHBA	BDNF	SERTAD4	OLR1	PTGS2	WDR69	HSD3B1	CTGF	LRRC8C	THBS1	ETV5	IGFBP3	ORC1L	TGM2	ANKRD1	RECQL4	SERPINE1	DEPDC1B	CCNA2	C14orf145	CENPM	SERPINE2	TMEFF2	DDAH1	TMEM171	CDC25C	MCM10	CDC2	CST6	ADAMTS1	RRM2	AKAP12	NT5E	CDC25A	RAD51AP1	ITGB2	RAD51	CDC6	CCDC18	C18orf24	SHCBP1	KIF14	PLCB4	CNN3
Breast Lineages	10.1038/s41556-020-0474-3	EGFR	ERBB2	ERBB3	ESR1	ESR2	CD24A	CD44	ITGA6	ITGB1	ITGB3	MUC1	EPCAM	GATA3	FOXA1	BRCA1	MYC	TRP63
Luminal progenitors Stem Cells	10.1038/s41556-020-0474-3	KIT	MUC1	ABCG2	LY6A	ITGA2	ITGB3	CD14	NOTCH3	NOTCH2	NOTCH1
Hypoxia	10.1038/s41556-020-0474-3	HIF1A	HIF2A	SLC2A1	CA9	HK1	SLC2A3	PFKP	LDHA	PGK1	GYS1	ANGPTL4	ADM	BHLHE40	BNIP3L	NDRG1	MDX1	P4HA1	P4HA2
Keratins	10.1038/s41556-020-0474-3	KRT13	KRT14	KRT16	KRT8	KRT76	KRT17	KRT18	KRT7	KRT80	KRT19	KRT10
Fzd2 (Gujral et al)	10.1016/j.cell.2014.10.032	ITGA5	COL5A1	TGFB2	GNG11	BMP1	FGBP1	PLEK2	CAV1	WNT5B	EGFR	WNT5A	MMP9	SNAI2	KRT7	IGFBP4	ITGAV	ITGB1	SPARC	MMP2	SPP1	THBS1	STAT3	ZEB2	COL1A2	TFPI2	AHNAK	PDGFRB	AXL	CCL2	DDR2	FAP	MMP3	PLAU	SERPINE1	TGFB1	VIM
EMT (Harper et al)	10.1038/nature20609	WNT11	WNT5A	WNT5B	FZD7	CTNNB1	SMAD2	TGFB1	TWIST1	SNAI1	SNAI2	ZEB2	MMP9	ERBB3	CDH2
ALONSO_METASTASIS_EMT_UP	http://www.broadinstitute.org/gsea/msigdb/cards/ALONSO_METASTASIS_EMT_UP	ANLN	APLP2	CD63	CDH2	CLIC4	CTSB	CX3CR1	DSG2	EDNRB	EMP1	ENC1	ENOPH1	FGG	FZD1	HMMR	ITGAV	LUM	MFAP1	MMP2	PFN1	PRKCA	RAB1A	RAN	RRAGA	SDCBP	SEPP1	SERPINA3	SMARCA1	SPA17	SPARC	TUBA1A	TUBA3C	TUBA3D	TUBA4A	TUBB3	VCAN
ALONSO_METASTASIS_EMT_DN	http://www.broadinstitute.org/gsea/msigdb/cards/ALONSO_METASTASIS_EMT_DN	EDN2	WNT2	CDH10	PCDH9	PAPPA
GO_MESENCHYMAL_TO_EPITHELIAL_TRANSITION	http://www.broadinstitute.org/gsea/msigdb/cards/GO_MESENCHYMAL_TO_EPITHELIAL_TRANSITION	WT1	BASP1	BMP4	FZD7	TCF15	PAX8	GDNF	SIX2	WNT4	SALL1	CITED1	PAX2	GREM1	SMO	GATA3
GO_NEGATIVE_REGULATION_OF_EPITHELIAL_TO_MESENCHYMAL_TRANSITION	http://www.broadinstitute.org/gsea/msigdb/cards/GO_NEGATIVE_REGULATION_OF_EPITHELIAL_TO_MESENCHYMAL_TRANSITION	SFRP2	C18orf1	FOXA2	DAB2IP	PPP2CA	SDHAF2	FOXA1	TGFB2	SFRP1	PBLD	NKX2-1	HPN	FUZ	OVOL2	TRIM62	STRAP	BMP5	EFNA1	TBX5	SMAD7	MAD2L2	VASN	DACT3
GO_EPITHELIAL_TO_MESENCHYMAL_TRANSITION	http://www.broadinstitute.org/gsea/msigdb/cards/GO_EPITHELIAL_TO_MESENCHYMAL_TRANSITION	TGFB1	LEF1	TGFB2	SFRP1	WNT8A	FAM101B	SNAI2	SMAD4	CTNNB1	OLFM1	NOG	ADAM15	FAM83D	EPB41L5	BMP2	EOMES	WNT4	RTN4	S100A4	BMP7	MSX2	SNAI1	SOX9	WNT11	AMELX	HIF1A	WNT2	FOXF2	HEYL	HEY1	HAS2	CUL7	WNT5A	LOXL2	TGFBR3	WNT16	TGFBR1	PAX3	MSX1	TRIM28	FGF8	GSC	GSK3B	HEY2	LRP6	LIMS1	HMGA2	EFNA1
GO_REGULATION_OF_MESENCHYMAL_CELL_PROLIFERATION	http://www.broadinstitute.org/gsea/msigdb/cards/GO_REGULATION_OF_MESENCHYMAL_CELL_PROLIFERATION	FBXW4	STAT1	BMP4	CTNNBIP1	CTNNB1	SHOX2	NFIB	PRRX1	TP63	SIX1	WNT2	LRP5	SOX9	WNT11	PHF14	VEGFA	SHH	FGFR1	TBX1	FGF9	WNT5A	CHRD	PDGFA	MYCN	SMO	FGFR2	PTN	FOXF1	FOXP2	MYC	TGFBR2	ZEB1	BMPR1A	IRS2
GO_MESENCHYMAL_CELL_DIFFERENTIATION	http://www.broadinstitute.org/gsea/msigdb/cards/GO_MESENCHYMAL_CELL_DIFFERENTIATION	GDNF	PAX2	PHOX2B	SEMA6A	LRP6	LOXL3	EFNA1	PAX3	TGFBR1	MSX1	HEYL	SMO	RDH10	SNAI1	AMELX	CYP26C1	ZEB2	ALDH1A2	PITX2	RTN4	FAM123B	S100A4	FGFR1	EDN1	SEMA3B	BCL2	MSX2	SNAI2	SEMA3F	EDNRB	OLFM1	EFNB1	EOMES	TGFB1	JAG1	FOXC2	WNT8A	TWIST1	FAM101B	FRZB	SEMA6C	MAPK1	TMEM100	HNRNPAB	RBPJ	NRP1	SEMA6B	HEY2
GO_REGULATION_OF_MESENCHYMAL_CELL_APOPTOTIC_PROCESS	http://www.broadinstitute.org/gsea/msigdb/cards/GO_REGULATION_OF_MESENCHYMAL_CELL_APOPTOTIC_PROCESS	SHH	HNF1B	TBX1	PAX2	GDF5	MSX2	BMP7	HIF1A	POU3F4	SOX9	PAX8	MSX1
GO_MESENCHYMAL_CELL_PROLIFERATION	http://www.broadinstitute.org/gsea/msigdb/cards/GO_MESENCHYMAL_CELL_PROLIFERATION	HAND2	SHH	OSR1	BMP7	GPC3	FGFR2	BMP4	CTNNB1	BMP2	FGF7	FGF4	STAT1	MSX1
GO_EPITHELIAL_TO_MESENCHYMAL_TRANSITION_INVOLVED_IN_ENDOCARDIAL_CUSHION_FORMATION	http://www.broadinstitute.org/gsea/msigdb/cards/GO_EPITHELIAL_TO_MESENCHYMAL_TRANSITION_INVOLVED_IN_ENDOCARDIAL_CUSHION_FORMATION	NOTCH1	MSX1	RBPJ	TMEM100	SNAI2	SMAD4	SNAI1	MSX2	HEYL	HEY1	FGF8
GO_POSITIVE_REGULATION_OF_MESENCHYMAL_CELL_PROLIFERATION	http://www.broadinstitute.org/gsea/msigdb/cards/GO_POSITIVE_REGULATION_OF_MESENCHYMAL_CELL_PROLIFERATION	BMPR1A	SHH	IRS2	FGFR1	TBX1	VEGFA	TGFBR2	FGFR2	FOXP2	FOXF1	LRP5	MYC	SOX9	WNT2	PRRX1	SIX1	TP63	SHOX2	CHRD	PDGFA	SMO	MYCN	WNT5A	CTNNB1	FBXW4	STAT1	FGF9
GO_CARDIAC_EPITHELIAL_TO_MESENCHYMAL_TRANSITION	http://www.broadinstitute.org/gsea/msigdb/cards/GO_CARDIAC_EPITHELIAL_TO_MESENCHYMAL_TRANSITION	TMEM100	RBPJ	WNT2	NOTCH1	SNAI1	HEY2	EFNA1	ERG	MSX2	RTN4	FGF8	MSX1	ADAM15	TGFBR1	BMP2	SMAD4	SNAI2	WNT16	OLFM1	TGFBR3	HEYL	HEY1	HAS2	TGFB2
GO_REGULATION_OF_EPITHELIAL_TO_MESENCHYMAL_TRANSITION	http://www.broadinstitute.org/gsea/msigdb/cards/GO_REGULATION_OF_EPITHELIAL_TO_MESENCHYMAL_TRANSITION	SMAD7	ZNF703	FAM195B	PHLDB2	BAMBI	TRIM62	AXIN2	LEF1	SFRP1	TGFB2	DAB2IP	CTNNB1	SFRP2	SMAD4	FOXA2	DAB2	EPB41L5	BMP2	ELL3	GCNT2	DAG1	SMAD2	DACT3	BMP5	STRAP	BCL9L	WWTR1	AGER	CRB2	EZH2	NOTCH1	HPN	NKX2-1	GREM1	SMAD3	FOXA1	ALX1	C13orf15	EPHA3	C18orf1	SERPINB3	HDAC2	GLIPR2	SNAI1	CLASP2	TGFB1	TWIST1	OLFM1
GO_POSITIVE_REGULATION_OF_EPITHELIAL_TO_MESENCHYMAL_TRANSITION	http://www.broadinstitute.org/gsea/msigdb/cards/GO_POSITIVE_REGULATION_OF_EPITHELIAL_TO_MESENCHYMAL_TRANSITION	EZH2	CRB2	TCF7L2	NOTCH1	BCL9L	WWTR1	AGER	TGFBR2	SDCBP	TGFB1I1	SMAD2	GCNT2	TGFB3	SERPINB3	COL1A1	ALX1	C13orf15	SMAD3	AXIN2	SNAI1	GLIPR2	ZNF703	HDAC2	BAMBI	DAB2	BMP2	EPB41L5	SMAD4	CTNNB1	OLFM1	TWIST1	TGFB1	LEF1	TGFB2
SREBP_LIVER	10.1073/pnas.1534923100	ACLY	DHCR7	HMGCS1	HMGCR	AACS	ACSS2	FDPS	IDI1	HSD17B7	CYP51	LDLR	MVD	MVK	LSS	SQLE	SQS1	SCD	MSMO1	SC5D	TM7SF2	INSIG1	INSIG2	STARD4	PCSK9	ACACA	FASN	ELOVL2	ME1	SREBF1	RDH11	ACACB	ACSL4	FADS1	FADS2	ACSL5	GPAM	HADHA	CSAD	GSTF6	PDK1	THRSP	ABCG5	ABCG8	ACSL3	SC5D	ALDH1A7	AQP8	BLVRB
SREBP_Schulze	10.1038/sj.onc.1208802	PTGS2	SERPINE1	DDIT3	FOSB	BMP2	PPP1R15A	SGK1	IL11	DUSP1	RCAN1	E2F7	VEGFA	ITPRIP	ATF3	TRIB3	PLEKHF1	PLAT	RCAN1	ASNS	INHBE	JUN	CTH	HERPUD1	MTHFD2	IL6	NDRG1	CREB5	ETS2	ZNF295	IL1A	GPT2	SLC3A2	IRAK2	CEBPG	MTHFD2	IER3	ETV5	ITGA2	GEM	DNAJB9	NOV	FICD	NOG	ST3GAL6	NFIL3	IL1B	GEM	SLC7A1
Non Canonical Wnt (Yu et al)	10.1038/nature11217	ROR2	RYK	DAAM1	DAAM2	RHOA	RAC1	RAC2	RAC3	MAPK8	MAPK8IP1	MAPK8IP2	MAPK8IP3	JUNB	JUN	JUND	PRKCB	PRKCE	PRKCD	PRKCZ	PRKCH	PRKCA	CALML4	CALML3	CALM3	CALM2	CALM1	PPP3CC	PPP3CA	PPP3CB	NFATC4	NFATC2	NFATC1	NFAT5	NFATC3	NFATC2IP	CAMK1G	CAMK2B	CAMK2N1	CAMK1D	CAMKK2	CAMK1	CAMKMT	CAMK2A	CAMK2G	CAMK2D	CAMKK1	CAMK4	CAMK2N2
ROCK_ML7_UP	10.1038/s41556-018-0270-5	ACSS2	TSC22D3	LPIN1	INSIG1	IDI1	FTH1	RAB27B	SQLE	HMGCR	MSMO1	PJA2	HMGCS1	ULK1	SC5D	ACAT2	NPC1	DHCR7	RPS29	FDFT1	FTH1P3	TRIB3	LHFPL2	FNDC3A	SLC20A1	SLC2A3	TP53INP1	RDH11	PDK4	FOXO3	WIPI1	BHLHE40	TOB1	N4BP2L2	FOXO1	NRP1	YPEL5	ARID5B	GOLGA8B	RRAGC	WBP2	MVD	DNER	MAP1LC3B	EDEM1	GPRC5C	TMED5	KLHL24	KLF9
ROCK_ML7_DW	10.1038/s41556-018-0270-5	HSPA14	RRP36	RANGAP1	GTF2F2	UCHL5	MCM7	SRSF2	NOL11	METTL13	PHB	BANP	C12orf75	DBN1	SH2D4A	RPL7L1	NR2C2AP	STEAP1	TUBB3	YWHAH	DHX34	KHSRP	SCRN1	SBDSP1	PKP4	UBE2S	TACO1	CENPV	U2AF2	SRSF6	RUVBL1	WDR74	POLE2	ADRB2	ERVMER34-1	ATAD3A	LRRC26	DYNC1LI2	TUBB	TTC27	EXOSC3	BYSL	P3H2	LRWD1	NOP56	CSNK1D	AXL	HACD3	NCLN
SREBP_Dupont	10.1038/s41556-018-0270-5	ACLY	DHCR7	HMGCS1	HMGCR	AACS	ACSS2	FDPS	IDI1	HSD17B7	CYP51	LDLR	MVD	MVK	LSS	SQLE	SQS1	SCD	MSMO1	SC5D	TM7SF2	INSIG1	INSIG2	STARD4	PCSK9	ACACA	FASN	ELOVL2	ME1	SREBF1	RDH11	ACACB	ACSL4	FADS1	FADS2	ACSL5	GPAM	HADHA	CSAD	GSTF6	PDK1	THRSP	ABCG5	ABCG8	ACSL3	SC5D	ALDH1A7	AQP8	BLVRB
YAP_TAZ NOT E2F (Zhang et al.)		STXBP6	BDNF	CST6	RAD51AP1	C18orf24	PLK4	MATN3	AURKA	FMN2	C13orf3	DLC1	SLC20A1	EXOSC9	CDKN3	NEIL3	FYN	BRCA1	ING3	C13orf34	BCAP29	C9orf140	WDR4	AXL	FANCD2	FIGNL1	CDH2	WWC1	LETM2	ASPM	TACSTD1	CALU	MGLL	AMOTL2	ATG7	ATP1B1	C6orf125	CCRN4L	DDEF1	ELOVL6	EMP2	EXPH5	FAM80B	FSTL1	FZD5	GANC	GGH	GLT25D1	H2AFX
Induced by YAP NOT E2F (Zhao et al.)		ALPP	BDNF	ARHGAP29	ANKRD1	CBLB	ADAMTS1	C14orf145	CCDC18	CDC25C	BCAR4	BCHE	C10orf56	ARHGAP28	ADAMTSL4	CDC20	BIRC5	ASF1B	AREG	ANLN	C18orf24	BDP1	C9orf25	ATP13A3	APOL2	ATP6V0A4	CDC2	CASC5	C2orf59	BUB1	C14orf122	ANKRD28	BRCA2	ASPM	ASTN2	C14orf65	BTBD14A	C10orf93	ATP8B1	ARMC8	ABCA8	CCR6	C6orf173	ANKRD2	C1orf118	BRIP1	C6orf105	CCL20	BLM
TFEB_Lysosomal_genes (Palmieri et al.)	10.1093/hmg/ddr306	ASAH1	CTSA	CTSB	CTSD	CTSF	GAA	GALNS	GBA	GLA	GLB1	GNS	GUSB	HEXA	HEXB	IFI30	NAGLU	NEU1	PLBD2	PPT1	PSAP	SCPEP1	SGSH	TPP1	C1ORF85	CD63	CLCN7	CLN3	CTNS	MCOLN1	SLC36A1	LAMP1	TMEM55B	ATP6AP1	ATP6V0A1	ATP6V0B	ATP6V0C	ATP6V0D1	ATP6V0D2	ATP6V0E1	ATP6V0E	ATP6V1A	ATP6V1B2	ATP6V1C1	ATP6V1D	ATP6V1E1	ATP6V1G1	ATP6V1H	ARSB
TFEB_all_genes (Palmieri et al.)	10.1093/hmg/ddr306	AATF	ABCB6	ADAR	AFF4	AGTRAP	AHCYL2	AKR1A1	AKT1S1	ALDOA	ALG1	ALKBH7	AMDHD2	ANKRD12	AP1S2	APEH	APEX1	ARFGAP1	ARFGEF2	ARHGAP12	ARHGDIA	ARMCX3	ARMCX6	ARPC5	ARSK	ASAH1	ASNA1	ASXL2	ATF4	ATP13A2	ATP5D	ATP5I	ATP5J2	ATP6AP1	ATP6V0A1	ATP6V0B	ATP6V0C	ATP6V0D1	ATP6V0D2	ATP6V0E1	ATP6V1A	ATP6V1B2	ATP6V1C1	ATP6V1D	ATP6V1E1	ATP6V1G1	ATP6V1H	BAX	BCAP31
[truncated: 1,518 more columns]

## Sheet: qPCR primers
Table S2
qPCR primers used in the study
Gene ID	Sequence FOR	Sequence REV
EGFP	ACGTAAACGGCCACAAGTTC	GTCCTCCTTGAAGTCGATGC
ATP6A V0C	CCTATTCATGCGTCTGTGGA	CCGAGAACTTTTATTGGACACA
ATP6A V1A	AGTGGTGGGATGGGGATTAG	TCAACAGGCAAACAAACACG
ATP6A AP1	TCATCATCAAGAGGGGAAGG	TCGCAAATTCAAGGAACCTC
ATP6A V1H	GTTGGTGATGAACCACATGC	GCAGAAAGGCTGAACAGGTC
ATP6A V0E	ACTGGCCTTGAGGATGAAGA	AGTGGGCTATGGAGGAAGGT
GUSB1	GTGAGAGGCTGGAGTGAAGG	CATTTGGATCACCTGGGAAA
PPT1	GAGGGCAAAACCCATACAAA	GGACGTGATGGTAGGCTTGT
GBA1	CGCTCCTGTGCTATCTGTGA	TGGAGGGACTCTAGGGCTTC
TPP1	CCCCTTCTCAGCTACACCAA	AACACAGCATCCCTGGAGTC
CTSB	GACAGGAATGCCCTGGTCTA	GGACATGACGACACAGATGG

## Sheet: Gene lists
Table S3
TFEB direct targets (doi: 10.1093/hmg/ddr306)
AATF
ABCB6
ADAR
AFF4
AGTRAP
AHCYL2
AKR1A1
AKT1S1
ALDOA
ALG1
ALKBH7
AMDHD2
ANKRD12
AP1S2
APEH
APEX1
ARFGAP1
ARFGEF2
ARHGAP12
ARHGDIA
ARMCX3
ARMCX6
ARPC5
ARSK
ASAH1
ASNA1
ASXL2
ATF4
ATP13A2
ATP5D
ATP5I
ATP5J2
ATP6AP1
ATP6V0A1
ATP6V0B
ATP6V0C
ATP6V0D1
ATP6V0D2
ATP6V0E1
ATP6V1A
ATP6V1B2
ATP6V1C1
ATP6V1D
ATP6V1E1
ATP6V1G1
ATP6V1H
BAX
BCAP31
BCR
BECN1
BHLHE40
BLOC1S1
BLOC1S3
BLVRB
BPTF
BRI3
BSG
C10orf46
C11orf59
C12orf43
C12orf49
C12orf52
C15orf34
C16orf42
C16orf5
C17orf37
C19orf10
C19orf24
C19orf47
C1orf163
C1orf43
C1orf85
C22orf9
C2orf24
C5orf32
C5orf41
C6orf211
C9orf116
CALR
CAMKK1
CBARA1
CC2D1B
CCDC103
CCDC22
CCNT1
CCNYL1
CD164
CD63
CDK4
CDK7
CDS2
CFL1
CHAF1A
CLCN6
CLCN7
CLN3
CLTA
CLTC
COMMD4
COMMD8
COMMD9
COMTD1
COPS7A
COQ4
CPA2
CSF1R
CSTB
CTNS
CTSA
CTSB
CTSD
CTSF
CUTA
D2HGDH
DAG1
DCTN4
DDX39
DEPDC1
DHDDS
DHPS
DHX35
DIP2B
DLX2
DNAJB12
DNAJC16
DNAJC8
DOLK
DPP7
DSCR3
DUSP1
DUSP10
DUSP3
DVL2
DYRK1B
EEF1A1
EEF2
EIF3A
EIF3B
EIF3K
EIF4E
EIF4G1
EIF5A2
ENTPD6
ERP29
FAF1
FAHD1
FAM116A
FAM118B
FAM134A
FAM50A
FBXL2
FDX1L
FLCN
FMR1
FOXM1
FOXRED2
FUCA2
GAA
GABARAP
GALNS
GBA
GBE1
GEM
GET4
GIGYF2
GIT2
GLA
GLB1
GMNN
GNA13
GNB2
GNPDA1
GNPTG
GNS
GOLGA4
GPNMB
GPX1
GRN
GSR
GSTO1
GTF2A1
GTF2H1
GUF1
GUSB
H2AFZ
HDAC4
HDAC5
HEXA
HEXB
HIF1A
HLA-B
HMOX1
HNRNPA3
HNRNPD
HNRNPH2
HOXB7
HOXC13
HPS1
HPS3
HPS5
HSDL1
HSPBAP1
IFI30
IGF2R
ILVBL
INSIG1
KCNAB2
KIAA0196
KIAA0415
KIAA0513
KIAA1009
KIAA1012
KIAA1632
KIAA1715
KIAA1737
KIAA1919
KLF15
KLHL12
LACTB2
LAMP1
LASS2
LATS2
LCP1
LIN52
LMTK2
LONP1
LRRC48
LSS
LY96
LZTS2
M6PR
MAFF
MAPK1
MAPK3
MAPKAPK3
MARCH8
MAX
MCM2
MCOLN1
MED28
MEGF9
MFSD1
MFSD11
MFSD5
MGAT4B
MLX
MMS19
MRPL27
MRPL37
MRPS18C
MRPS2
MRRF
MTCH1
MTHFR
MTM1
MVP
NAGK
NAGLU
NAGPA
NAPA
NARF
NDRG1
NEU1
NEURL2
NGFRAP1
NIT1
NOL8
NPTN
NRBF2
NSMCE2
NTHL1
NUDCD3
OGDH
OGDHL
ORAI1
OSBPL8
OSGIN2
PBXIP1
PDCD6IP
PDGFB
PDP2
PEA15
PER3
PFKFB2
PHF20L1
PHKG2
PI4K2A
PI4KA
PIAS4
PICALM
PIP4K2C
PIP5K1A
PKN1
PLBD2
PLD3
PLEKHM1
PLIN2
PLOD3
PMPCA
POLR3C
POR
PPARGC1A
PPCS
PPM1H
PPP2R3C
PPT1
PRKAG2
PRMT3
PSAP
PTBP1
PTP4A3
PTPDC1
PTTG1IP
RAB21
RAB3GAP2
RAB5A
RAB7A
RAD23A
RAD9A
RANGRF
RBM15
RBM19
RC3H2
RCBTB1
RELB
RFESD
RHEBL1
RNF130
RNF146
RNF185
RPN1
RPS28
RPUSD4
RRAGB
RRAGC
RRAGD
S100A6
SAE1
SC5DL
SCAMP3
SCARB1
SCO2
SCPEP1
SDF4
SDHC
SFRS12
SFXN3
SGOL1
SGSH
SHMT1
SIRT1
SKAP2
SLC12A6
SLC20A1
SLC25A13
SLC25A26
SLC25A32
SLC25A36
SLC25A38
SLC26A11
SLC31A2
SLC33A1
SLC35A4
SLC35A5
SLC35B2
SLC36A1
SLC38A7
SLC39A1
SLC4A2
SMCR8
SMNDC1
SNRPC
SNX16
SNX2
SNX8
SOCS5
SPG20
SPG21
SPNS1
SPOCD1
SPTBN1
SQSTM1
SRA1
SRRD
SSR1
SSR3
ST3GAL1
STK10
STK17B
STK4
STX4
STX6
SUB1
SULT1C2
SUMF1
SUPT16H
SUPV3L1
SUV39H1
SYNJ2
TACC2
TAF6L
TAGLN2
TBK1
TCEAL1
TCEAL8
TDG
TEX10
THAP8
THNSL1
TIMM13
TMC6
TMED10
TMEM55B
TMEM70
TMEM8A
TNFAIP3
TNPO2
TOM1
TOP3B
TP53INP1
TPP1
TPRA1
TRAPPC2L
TRAPPC3
TRIM25
TRIM63
TRIP6
TRPM7
TTC35
TXNRD1
UBA52
UBAP2
UBAP2L
UBE2B
UBE2Q1
UBE4B
UGDH
UPP1
UQCRC2
UROD
USP2
USP32
UTP18
UVRAG
VAC14
VEPH1
VPS11
VPS18
VPS26A
VPS33A
VPS35
VPS8
WBP2
WDR45
WDR6
WDR81
WWP2
YIF1B
YTHDF1
ZBTB8OS
ZC3H11A
ZC3H18
ZCCHC8
ZDHHC3
ZFYVE26
ZNF292
ZNF507
ZNF512
ZNF706
ZNF789
ZNF84
